# Supplementary material for: Characterising avenin-like proteins (ALPs) from albumin/globulin fraction of wheat grains by RP-HPLC, SDS-PAGE, and MS/MS peptides sequencing
Source: BMC Plant Biol. 2020 Jan 29;20:45. doi: 10.1186/s12870-020-2259-z (PMC6988229; doi:10.1186/s12870-020-2259-z)
Supplement: Supplementary file 1 — Additional file 1. Peptide sequencing results of albumin/globulin extracts proteins. [file 12870_2020_2259_MOESM1_ESM.xlsx]

## Sheet: Peptide Sequencing
Figure 3 Mace albumin and globulin protein identification
Band ID	Peak ID	Accession	Conserved domain	Protein	Chromosome	Species	score/coverage%	Theoretical Mw (KDa) /PI Value
1a	1	gi|1149764070|XP_020147251.1	Gliadin domain (PF13016) Tryp_alpha_amyl domain (PF00234)	C-terminal TaALP-by-7DS/4AL	7D/4A	Triticum aestivum	108/13	33.89/8.26
1a	1	gi|338817619|P0CZ09.1	Gliadin domain (PF13016) Tryp_alpha_amyl domain (PF00234)	TaALP-ay-7DS	7D/4A	Triticum aestivum	84/7.92	20.32/7.92
1b	1	gi|1149818154|XP_020167734.1	Ribosomal protein P1, P2, and L12p	60S acidic ribosomal protein P1-like	7B/7A/7D	Triticum aestivum	83/24	15.56/4.84
1b	1	gi|567587371|AHC92627.1	Gliadin domain (PF13016) Tryp_alpha_amyl domain (PF00234)	Grain softness protein	5D	Triticum aestivum	90/14	19.36/8.32
2a	2	gi|567587377|AHC92630.1	Gliadin domain (PF13016) Tryp_alpha_amyl domain (PF00234)	Grain softness protein	5B	Triticum aestivum	115/14	19.38/8.32
2a	2	gi|123956|P16851.2	Tryp_alpha_amyl domain (PF00234)	Alpha-amylase/trypsin inhibitor CM2	7B/7D	Triticum aestivum	87/24	16.48/6.41
6a	6	gi|963585809|ALT08042.1	Gliadin domain (PF13016) Tryp_alpha_amyl domain (PF00234)	TaALP-bx-4AL/7DS	7D/4A	Triticum aestivum	92/7	34.24/8.28
6b	6	gi|123957|P17314.1	Gliadin domain (PF13016) Tryp_alpha_amyl domain (PF00234)	Alpha-amylase/trypsin inhibitor CM3	4B	Triticum aestivum	170/35	19.47/7.44
7a	7	gi|123957|P17314.1	Gliadin domain (PF13016) Tryp_alpha_amyl domain (PF00234)	Alpha-amylase/trypsin inhibitor CM3	4B	Triticum aestivum	256/50	19.47/7.44
9a	9	gi|1131740502|APU92411.1	Gliadin domain (PF13016) Tryp_alpha_amyl domain (PF00234)	alpha-gliadin storage protein, partial	6B	Triticum aestivum	54/15	36.66/7.66
9b	9	gi|474186084|EMS57915.1	Gliadin domain (PF13016) Tryp_alpha_amyl domain (PF00234)	Alpha/beta-gliadin MM1	6A	Triticum aestivum	56/4	23.86/7.77
10a	10	gi|332071054|AED99850.1	Gliadin domain (PF13016) Tryp_alpha_amyl domain (PF00234)	Alpha-gliadin	6A/6B	Triticum aestivum	98/25	36.45/7.66
10b	10	gi|332071054|AED99850.1	Gliadin domain (PF13016) Tryp_alpha_amyl domain (PF00234)	Alpha-gliadin	6A/6B	Triticum aestivum	96/25	36.45/7.65
10c	10	gi|166406979|ABY87439.1	Gliadin domain (PF13016) Tryp_alpha_amyl domain (PF00234)	Alpha-gliadin	6A/6B	Triticum aestivum	75/15	33.34/8.58
11a	11	gi|306516653|ADM96155.1	Gliadin domain (PF13016) Tryp_alpha_amyl domain (PF00234)	Alpha-gliadin storage protein	6A/6B	Triticum aestivum	115/16	32.81/7.64
11a	11	gi|7209265|CAB76964.1	Gliadin domain (PF13016) Tryp_alpha_amyl domain (PF00234)	Alpha-gliadin	6A/6B	Triticum aestivum	100/16	35.95/7.62
11a	11	gi|545793697|AGW80490.1	Gliadin domain (PF13016) Tryp_alpha_amyl domain (PF00234)	Alpha-gliadin	6A/6B	Triticum aestivum	97/18	33.54/6.93
11b	11	gi|338817616|P0CZ07.1	Gliadin domain (PF13016) Tryp_alpha_amyl domain (PF00234)	TaALP-ax-7AS	7A	Triticum aestivum	161/54	21.16/8.42
12a	12	gi|306516653|ADM96155.1	Gliadin domain (PF13016) Tryp_alpha_amyl domain (PF00234)	Alpha-gliadin storage protein	6A/6B	Triticum aestivum	104/16	32.81/7.64
12a	12	gi|7209265|CAB76964.1	Gliadin domain (PF13016) Tryp_alpha_amyl domain (PF00234)	Alpha-gliadin	6A/6B	Triticum aestivum	101/16	35.95/7.62
12a	12	gi|383210739|BAM08452.1	Gliadin domain (PF13016) Tryp_alpha_amyl domain (PF00234)	Alpha/beta-gliadin	6A/6B	Triticum aestivum	88/16	34.22/7.64
12a	12	gi|401787294|AFQ13474.1	Gliadin domain (PF13016) Tryp_alpha_amyl domain (PF00234)	Alpha-gliadin	6A/6B	Triticum aestivum	78/16	33.58/8.52
12a	12	gi|332071054|AED99850.1	Gliadin domain (PF13016) Tryp_alpha_amyl domain (PF00234)	Alpha-gliadin	6A/6B	Triticum aestivum	70/25	36.44/7.66
12b	12	gi|383210739|BAM08452.1	Gliadin domain (PF13016) Tryp_alpha_amyl domain (PF00234)	Alpha/beta-gliadin	6A/6B	Triticum aestivum	81/16	34.22/7.64
12b	12	gi|306516653|ADM96155.1	Gliadin domain (PF13016) Tryp_alpha_amyl domain (PF00234)	Alpha-gliadin storage protein	6A/6B	Triticum aestivum	101/16	32.81/7.64
12b	12	gi|166406979|ABY87439.1	Gliadin domain (PF13016) Tryp_alpha_amyl domain (PF00234)	Alpha-gliadin	6A/6B	Triticum aestivum	104/15	33.38/8.58
12b	12	gi|166406979|ABY87439.2	Gliadin domain (PF13016) Tryp_alpha_amyl domain (PF00234)	Alpha-gliadin	6A	Triticum aestivum	79/18	33.41/8.24
12c	12	gi|166406979|ABY87439.1	Gliadin domain (PF13016) Tryp_alpha_amyl domain (PF00234)	Alpha-gliadin	6A/6B	Triticum aestivum	113/15	33.38/8.58
12c	12	gi|474186084|EMS57915.1	Gliadin domain (PF13016) Tryp_alpha_amyl domain (PF00234)	Alpha/beta-gliadin MM1	6A/6B	Triticum aestivum	56/4	23.86/7.77
12c	12	gi|306516653|ADM96155.1	Gliadin domain (PF13016) Tryp_alpha_amyl domain (PF00234)	Alpha-gliadin storage protein	6A/6B	Triticum aestivum	106/16	32.81/7.64
12c	12	gi|260594502|ACX46516.1	Gliadin domain (PF13016) Tryp_alpha_amyl domain (PF00234)	LMW-m glutenin subunit	1A/1B/1D	Triticum aestivum	94/15	34.69/9.16
12c	12	gi|154268818|ABS72146.1	Gliadin domain (PF13016) Tryp_alpha_amyl domain (PF00234)	Alpha gliadin	6A/6B	Triticum aestivum	83/16	36.00/8.22
12c	12	gi|4836441|AAD30440.1	Gliadin domain (PF13016) Tryp_alpha_amyl domain (PF00234)	Gamma-gliadin	1A	Triticum aestivum	61/4	34.41/7.59
13a	13	gi|154268818|ABS72146.1	Gliadin domain (PF13016) Tryp_alpha_amyl domain (PF00234)	Alpha gliadin	6A/6B	Triticum aestivum	100/16	36.00/8.22
13b	13	gi|166406979|ABY87439.1	Gliadin domain (PF13016) Tryp_alpha_amyl domain (PF00234)	Alpha-gliadin	6A/6B	Triticum aestivum	110/15	33.38/8.58
13c	13	gi|166406979|ABY87439.1	Gliadin domain (PF13016) Tryp_alpha_amyl domain (PF00234)	Alpha-gliadin	6A/6B	Triticum aestivum	116/15	33.38/8.58
13d	13	gi|1149777227|XP_020180381.1	Gliadin domain (PF13016) Tryp_alpha_amyl domain (PF00234)	avenin-3-1D	1D	Triticum aestivum	132/30	23.38/6.53
13e	13	gi|89143128|CAJ32658.1	Gliadin domain (PF13016) Tryp_alpha_amyl domain (PF00234)	TaALP-ax-7DS	7D	Triticum aestivum	196/54	19.87/8.42
14a	14	gi|260401177|ACX37114.1	Gliadin domain (PF13016) Tryp_alpha_amyl domain (PF00234)	Gamma gliadin	1A/1B/1D	Triticum aestivum	83/25	29.80/8.5
14a	14	gi|154268818|ABS72146.1	Gliadin domain (PF13016) Tryp_alpha_amyl domain (PF00234)	Alpha gliadin	6A/6B	Triticum aestivum	107/16	36.00/8.22
14b	14	gi|166406979|ABY87439.1	Gliadin domain (PF13016) Tryp_alpha_amyl domain (PF00234)	Alpha-gliadin	6A/6B	Triticum aestivum	114/15	33.38/8.58
14c	14	gi|166406979|ABY87439.1	Gliadin domain (PF13016) Tryp_alpha_amyl domain (PF00234)	Alpha-gliadin	6A/6B	Triticum aestivum	110/15	33.38/8.58
15a	15	gi|260401177|ACX37114.1	Gliadin domain (PF13016) Tryp_alpha_amyl domain (PF00234)	Gamma gliadin	1A/1B/1D	Triticum aestivum	85/13	29.80/8.5
15b	15	gi|363992568|AEW46804.1	Gliadin domain (PF13016) Tryp_alpha_amyl domain (PF00234)	Gamma prolamin	1A/1B/1D	Triticum aestivum	121/17	24.01/8.16
15b	15	gi|209971887|ACJ03472.1	Gliadin domain (PF13016) Tryp_alpha_amyl domain (PF00234)	Gamma-gliadin	1A/1B/1D	Triticum aestivum	120/12	33.65/8.88
15b	15	gi|209971873|ACJ03465.1	Gliadin domain (PF13016) Tryp_alpha_amyl domain (PF00234)	Gamma-gliadin	1A/1B/1D	Triticum aestivum	76/12	34.41/7.59
15c	15	gi|363992662|AEW46836.1	Gliadin domain (PF13016) Tryp_alpha_amyl domain (PF00234)	gamma prolamin	1A/1B/1D	Triticum aestivum	255/5	31.12/8.96
16a	16	gi|183229592|ACC60298.1	Gliadin domain (PF13016) Tryp_alpha_amyl domain (PF00234)	Low molecular weight glutenin subunit	1A/1B/1D	Triticum aestivum	86/9	35.38/8.71
16a	16	gi|209972039|ACJ03532.1	Gliadin domain (PF13016) Tryp_alpha_amyl domain (PF00234)	Gamma-gliadin	1A/1B/1D	Triticum aestivum	76/11	38.11/8.48
16b	16	gi|326468323|ADZ76044.1	Gliadin domain (PF13016) Tryp_alpha_amyl domain (PF00234)	Gama-gliadin	1A/1B/1D	Triticum aestivum	123/23	33.90/9.05
16b	16	gi|363992600|AEW46820.1	Gliadin domain (PF13016) Tryp_alpha_amyl domain (PF00234)	Gama-gliadin	1A/1B/1D	Triticum aestivum	116/23	33.78/8.70
16c	16	gi|326468323|ADZ76044.1	Gliadin domain (PF13016) Tryp_alpha_amyl domain (PF00234)	Gama-gliadin	1A/1B/1D	Triticum aestivum	158/36	33.90/9.04
16d	16	gi|474329936|EMS62569.1	Gliadin domain (PF13016) Tryp_alpha_amyl domain (PF00234)	avenin-3-1A	1A	Triticum aestivum	98/33	23.01/6.35
18a	18	gi|209971887|ACJ03472.1	Gliadin domain (PF13016) Tryp_alpha_amyl domain (PF00234)	Gamma-gliadin	1A/1B/1D	Triticum aestivum	169/19	33.65/8.88
18b	18	gi|209971943|ACJ03500.1	Gliadin domain (PF13016) Tryp_alpha_amyl domain (PF00234)	Gamma-gliadin protein	1A/1B/1D	Triticum aestivum	160/25	33.49/8.70
19a	19	gi|209971887|ACJ03472.1	Gliadin domain (PF13016) Tryp_alpha_amyl domain (PF00234)	Gamma-gliadin	1A/1B/1D	Triticum aestivum	169/19	33.65/8.88
19b	19	gi|260401173|ACX37112.1	Gliadin domain (PF13016) Tryp_alpha_amyl domain (PF00234)	Gamma-gliadin	1A/1B/1D	Triticum aestivum	80/11	36.91/7.59
Figure 5B	Mace avenin-like protein (ALPs) identification
Band ID	Peak ID	Accession	Conserved Domain	Protein	Chromosome	Species	score/coverage%	Theoretical Mw (KDa) /PI Value
8b	8	gi|1149764070|XP_020147251.1	Gliadin domain (PF13016) Tryp_alpha_amyl domain (PF00234)	C-terminal TaALP-by-4AL/7DS	4A/7D	Triticum aestivum	296/43	33.89/8.26
8a	8	gi|1149764070|XP_020147251.1	Gliadin domain (PF13016) Tryp_alpha_amyl domain (PF00234)	TaALP-by-4AL/7AS/7DS	4A/7A/7D	Triticum aestivum	127/21	33.89/8.26
9b	9	gi|1149764070|XP_020147251.1	Gliadin domain (PF13016) Tryp_alpha_amyl domain (PF00234)	C-terminal TaALP-by-4AL/7DS	4A/7D	Triticum aestivum	177/27	33.89/8.26
9a	9	gi|1149764070|XP_020147251.1	Gliadin domain (PF13016) Tryp_alpha_amyl domain (PF00234)	TaALP-by-4AL/7AS/7DS	4A/7A/7D	Triticum aestivum	168/21	33.89/8.26
10b	10	gi|1149764070|XP_020147251.1	Gliadin domain (PF13016) Tryp_alpha_amyl domain (PF00234)	C-terminal TaALP-by-7DS/4AL	4A/7D	Triticum aestivum	153/17	33.89/8.26
10a	10	gi|1149764070|XP_020147251.1	Gliadin domain (PF13016) Tryp_alpha_amyl domain (PF00234)	C-terminal TaALP-by-7DS/4AL	4A/7D	Triticum aestivum	94/11	33.89/8.26
10a	10	gi|1149764050|XP_020147242.1	Gliadin domain (PF13016) Tryp_alpha_amyl domain (PF00234)	TaALP-ay-7DS	7D	Triticum aestivum	76/13	23.56/8.51
11b	11	gi|1149764050|XP_020147242.1	Gliadin domain (PF13016) Tryp_alpha_amyl domain (PF00234)	TaALP-ay-7DS	7D	Triticum aestivum	105/13	23.56/8.51
11a	11	gi|1149764070|XP_020147251.1	Gliadin domain (PF13016) Tryp_alpha_amyl domain (PF00234)	TaALP-by-4AL/7AS/7DS	4A/7A/7D	Triticum aestivum	49/6	33.89/8.26
12a	12	gi|1149764070|XP_020147251.1	Gliadin domain (PF13016) Tryp_alpha_amyl domain (PF00234)	TaALP-by-4AL/7AS/7DS	4A/7A/7D	Triticum aestivum	53/6	33.89/8.26
13a	13	gi|195957140|ACG59281.1	Tryp_alpha_amyl domain (PF00234)	WHEAT Major allergen CM16	4B	Triticum aestivum	97/18	16.93/4.86
13a	13	gi|963585809|ALT08042.1	Gliadin domain (PF13016) Tryp_alpha_amyl domain (PF00234)	TaALP-bx-4AL/7DS	4A/7D	Triticum aestivum	76/7	34.24/8.28
14a	14	gi|227809332|ACP40908.1	Gliadin domain (PF13016) Tryp_alpha_amyl domain (PF00234)	Dimeric alpha-amylase inhibitor	3A/3B/3D	Triticum aestivum	145/29	16.24/5.04
14a	14	gi|963585809|ALT08042.1	Gliadin domain (PF13016) Tryp_alpha_amyl domain (PF00234)	TaALP-bx-4AL/7DS	4A/7D	Triticum aestivum	76/7	34.24/8.28
15a	15	gi|1149827963|XP_020171299.1	Gliadin domain (PF13016) Tryp_alpha_amyl domain (PF00234)	alpha-amylase inhibitor	3A/3B/3D	Triticum aestivum	159/29	17.77/6.06
15a	15	gi|963585809|ALT08042.1	Gliadin domain (PF13016) Tryp_alpha_amyl domain (PF00234)	TaALP-bx-4AL/7DS	4A/7D	Triticum aestivum	145/10	34.24/8.28
16a	16	gi|963585809|ALT08042.1	Gliadin domain (PF13016) Tryp_alpha_amyl domain (PF00234)	TaALP-bx-4AL/7DS	4A/7D	Triticum aestivum	145/10	34.24/8.28
17b	17	gi|1149705314|XP_020178784.1	Gliadin domain (PF13016) Tryp_alpha_amyl domain (PF00234)	endogenous alpha-amylase/subtilisin inhibitor	2A/2B/2D	Triticum aestivum	116	20.04
17b	17	gi|338817618|D2KFH1.1	Gliadin domain (PF13016) Tryp_alpha_amyl domain (PF00234)	TaALP-ay-4AL	4A	Triticum aestivum	26	20.34
17a	17	gi|963585821|ALT08048.1	Gliadin domain (PF13016) Tryp_alpha_amyl domain (PF00234)	TaALP-bx-4AL/7DS	4A/7A/7D	Triticum aestivum	135	34.24/8.28
18b	18	gi|338817618|D2KFH1.1	Gliadin domain (PF13016) Tryp_alpha_amyl domain (PF00234)	TaALP-ay-4AL	4A	Triticum aestivum	52	20.34
18a	18	gi|963585821|ALT08048.1	Gliadin domain (PF13016) Tryp_alpha_amyl domain (PF00234)	TaALP-bx-4AL/7DS	4A/7A/7D	Triticum aestivum	126	34.24/8.28
19a	19	gi|338817620|P0CZ10.1	Gliadin domain (PF13016) Tryp_alpha_amyl domain (PF00234)	TaALP-ax-4AL	4A	Triticum aestivum	46
20b	20	gi|338817620|P0CZ10.1	Gliadin domain (PF13016) Tryp_alpha_amyl domain (PF00234)	TaALP-ax-4AL	4A	Triticum aestivum	62	23.58
20a	20	gi|963585821|ALT08048.1	Gliadin domain (PF13016) Tryp_alpha_amyl domain (PF00234)	TaALP-bx-7DS	7D	Triticum aestivum	146	34.24/8.28
21a	21	gi|963585821|ALT08048.1	Gliadin domain (PF13016) Tryp_alpha_amyl domain (PF00234)	TaALP-bx-7DS	7D	Triticum aestivum	138	34.24/8.28
24a	24	gi|123957|P17314.1	Gliadin domain (PF13016) Tryp_alpha_amyl domain (PF00234)	Alpha-amylase/trypsin inhibitor CM3	4B	Triticum aestivum	78	19.47/7.44
24a	24	gi|338817616|P0CZ07.1	Gliadin domain (PF13016) Tryp_alpha_amyl domain (PF00234)	TaALP-ax-7AS	7A	Triticum aestivum	38	19.56/8.41
25a	25	gi|338817616|P0CZ07.1	Gliadin domain (PF13016) Tryp_alpha_amyl domain (PF00234)	TaALP-ax-7AS	7A	Triticum aestivum	79	19.56/8.42
26a	26	gi|338817616|P0CZ07.1	Gliadin domain (PF13016) Tryp_alpha_amyl domain (PF00234)	TaALP-ax-7AS	7A	Triticum aestivum	123	19.56/8.42
27a	27	gi|338817616|P0CZ07.1	Gliadin domain (PF13016) Tryp_alpha_amyl domain (PF00234)	TaALP-ax-7AS	7A	Triticum aestivum	200	19.56/8.42
28b	28	gi|1121486973|APP89575.1	thioredoxin (TRX)-like	Wheat Protein disulfide-isomerase	4B/4A	Triticum aestivum	63	54.18
28b	28	gi|89143128|CAJ32658.1	Gliadin domain (PF13016) Tryp_alpha_amyl domain (PF00234)	TaALP-ax-7DS	7D	Triticum aestivum	203	19.87/8.42
28a	28	gi|89143128|CAJ32658.1	Gliadin domain (PF13016) Tryp_alpha_amyl domain (PF00234)	TaALP-ax-7DS	7D	Triticum aestivum	147	19.87/8.42
29a	29	gi|89143128|CAJ32658.1	Gliadin domain (PF13016) Tryp_alpha_amyl domain (PF00234)	TaALP-ax-7DS	7D	Triticum aestivum	254	19.87/8.42
30a	30	gi|89143128|CAJ32658.1	Gliadin domain (PF13016) Tryp_alpha_amyl domain (PF00234)	TaALP-ax-7DS	7D	Triticum aestivum	231	19.87/8.42
Figure 5D	Spitfire ALPs identification
Band ID	Peak ID	Accession	Conserved Domain	Protein	Chromosome	Species	score/coverage%	Theoretical Mw (KDa) /PI Value
7b	7	gi|1149764070|XP_020147251.1	Gliadin domain (PF13016) Tryp_alpha_amyl domain (PF00234)	C-terminal TaALP-by-7DS/4AL	7D/4A	Triticum aestivum	134	33.89/8.26
7a	7	gi|567587371|AHC92627.1	Gliadin domain (PF13016) Tryp_alpha_amyl domain (PF00234)	Grain softness protein	5B/5D	Triticum aestivum	136	19.36/8.32
7a	7	gi|1149764070|XP_020147251.1	Gliadin domain (PF13016) Tryp_alpha_amyl domain (PF00234)	TaALP-by-7DS/4AL	7D/4A	Triticum aestivum	347	33.89/8.26
9a	9	gi|1149764050|XP_020147242.1	Gliadin domain (PF13016) Tryp_alpha_amyl domain (PF00234)	TaALP-ay-7DS	7D	Triticum aestivum	197	23.56/8.51
10a	10	gi|1149764050|XP_020147242.1	Gliadin domain (PF13016) Tryp_alpha_amyl domain (PF00234)	TaALP-ay-7DS	7D	Triticum aestivum	148	23.56/8.51
12b	12	gi|338817618|D2KFH1.1	Gliadin domain (PF13016) Tryp_alpha_amyl domain (PF00234)	TaALP-ay-4AL	4A	Triticum aestivum	179	20.34
12a	12	gi|963585821|ALT08048.1	Gliadin domain (PF13016) Tryp_alpha_amyl domain (PF00234)	TaALP-bx-4AL/7AS/7DS	4A/7A/7D	Triticum aestivum	141	34.24/8.28
13c	13	gi|338817618|D2KFH1.1	Gliadin domain (PF13016) Tryp_alpha_amyl domain (PF00234)	TaALP-ay-4AL	4A	Triticum aestivum	52	20.34
13b	13	gi|963585821|ALT08048.1	Gliadin domain (PF13016) Tryp_alpha_amyl domain (PF00234)	TaALP-bx-4AL/7AS/7DS	4A/7A/7D	Triticum aestivum	77	34.24/8.28
13a	13	gi|122232330|Q2A783.1	Gliadin domain (PF13016) Tryp_alpha_amyl domain (PF00234)	TaALP-bx-4AL	4A	Triticum aestivum	179	34.7
14a	14	gi|963585821|ALT08048.1	Gliadin domain (PF13016) Tryp_alpha_amyl domain (PF00234)	TaALP-bx-4AL/7AS/7DS	4A/7A/7D	Triticum aestivum	143	34.24/8.28
16b	16	gi|963585821|ALT08048.1	Gliadin domain (PF13016) Tryp_alpha_amyl domain (PF00234)	TaALP-bx-4AL/7AS/7DS	4A/7A/7D	Triticum aestivum	90	34.24/8.28
16a	16	gi|963585821|ALT08048.1	Gliadin domain (PF13016) Tryp_alpha_amyl domain (PF00234)	TaALP-bx-4AL/7AS/7DS	4A/7A/7D	Triticum aestivum	90	34.24/8.28
17a	17	gi|963585821|ALT08048.1	Gliadin domain (PF13016) Tryp_alpha_amyl domain (PF00234)	TaALP-bx-4AL/7AS/7DS	4A/7A/7D	Triticum aestivum	71	34.24/8.28
18a	18	gi|338817620|P0CZ10.1	Gliadin domain (PF13016) Tryp_alpha_amyl domain (PF00234)	TaALP-ax-4AL	4A	Triticum aestivum	70	19.56
19c	19	gi|338817616|P0CZ07.1	Gliadin domain (PF13016) Tryp_alpha_amyl domain (PF00234)	TaALP-ax-7AS short peptide 1	7A	Triticum aestivum	12	-
19b	19	gi|1149781747|XP_020153704.1	Gliadin domain (PF13016) Tryp_alpha_amyl domain (PF00234)	alpha-amylase/trypsin inhibitor CM3	4B	Triticum aestivum	296	19.57
19a	19	gi|338817620|P0CZ10.1	Gliadin domain (PF13016) Tryp_alpha_amyl domain (PF00234)	TaALP-ax-4AL	4A	Triticum aestivum	82	23.58
20b	20	gi|338817616|P0CZ07.1	Gliadin domain (PF13016) Tryp_alpha_amyl domain (PF00234)	TaALP-ax-7AS	7A	Triticum aestivum	101	19.56/8.42
20a	20	gi|338817620|P0CZ10.1	Gliadin domain (PF13016) Tryp_alpha_amyl domain (PF00234)	TaALP-ax-4AL	4A	Triticum aestivum	89	19.56
21a	21	gi|338817616|P0CZ07.1	Gliadin domain (PF13016) Tryp_alpha_amyl domain (PF00234)	TaALP-ax-7AS	7A	Triticum aestivum	167	19.56/8.42
22c	22	gi|338817616|P0CZ07.1	Gliadin domain (PF13016) Tryp_alpha_amyl domain (PF00234)	TaALP-ax-7AS short peptide 2	7A	Triticum aestivum	57	-
22b	22	gi|89143128|CAJ32658.1	Gliadin domain (PF13016) Tryp_alpha_amyl domain (PF00234)	TaALP-ax-7DS	7D	Triticum aestivum	57	19.87/8.42
22a	22	gi|338817616|P0CZ07.1	Gliadin domain (PF13016) Tryp_alpha_amyl domain (PF00234)	TaALP-ax-7AS	7A	Triticum aestivum	136	19.56/8.42
23a	23	gi|89143128|CAJ32658.1	Gliadin domain (PF13016) Tryp_alpha_amyl domain (PF00234)	TaALP-ax-7DS	7D	Triticum aestivum	105	19.87/8.42
24a	24	gi|89143128|CAJ32658.1	Gliadin domain (PF13016) Tryp_alpha_amyl domain (PF00234)	TaALP-ax-7DS	7D	Triticum aestivum	174	19.87/8.42
26a	26	gi|474329936|EMS62569.1	Gliadin domain (PF13016) Tryp_alpha_amyl domain (PF00234)	Avenin-3	1A	Triticum aestivum	121	23.04
26b	26	gi|474329936|EMS62569.1	Gliadin domain (PF13016) Tryp_alpha_amyl domain (PF00234)	Avenin-3	1A	Triticum aestivum	121	23.04
Figure 5B Mace ALPs peptide identification
Mace
Band ID	No.	Matched peptides
8b	1	R.CQAIHNVVESIR.Q
8b	2	R.QLAQIPEQFR.C
8b	3	R.MSLHTLPSMCK.I
8a	4	R.TPFPQTR.G
8a	5	R.QLVQIPEQAR.C
8a	6	R.MSLHTLPSMCK.I
8a	7	R.CQAIHNVVESIR.Q
8a	8	R.QQQHHQPQQEVQLEGLR.M
8a	9	R.MSLQTLPSMCNIYVPVQCQQQQQLGR.Q
8a	10	K.AIQSVEEAIIQQQPQQQWNEPQQEAHLK.S
9a	11	R.TPFPQTR.G
9a	12	R.QLVQIPEQAR.C
9a	13	R.MSLHTLPSMCK.I
9a	14	R.CQAIHNVVESIR.Q
9a	15	R.QQQHHQPQQEVQLEGLR.M
9a	16	R.MSLQTLPSMCNIYVPVQCQQQQQLGR.Q
9a	17	K.AIQSVEEAIIQQQPQQQWNEPQQEAHLK.S
10a	18	R.CQAIHNVVESIR.Q
10a	19	R.QLAQIPEQFR.C
10a	20	R.MSLHTLPSMCK.I
10a	21	R.CHAVCGVAQVIMR.Q
10a	22	R.QQCCQPLAQISEQAR.C
11b	23	R.CHAVCGVAQVIMR.Q
11b	24	R.QQCCQPLAQISEQAR.C
11a	25	R.TPFPQTR.G
11a	26	R.QLVQIPEQAR.C
11a	27	R.MSLHTLPSMCK.I
11a	28	R.CQAIHNVVESIR.Q
11a	29	R.QQQHHQPQQEVQLEGLR.M
11a	30	R.MSLQTLPSMCNIYVPVQCQQQQQLGR.Q
11a	31	K.AIQSVEEAIIQQQPQQQWNEPQQEAHLK.S
12a	32	R.TPFPQTR.G
12a	33	R.QLVQIPEQAR.C
12a	34	R.MSLHTLPSMCK.I
12a	35	R.CQAIHNVVESIR.Q
12a	36	R.QQQHHQPQQEVQLEGLR.M
12a	37	R.MSLQTLPSMCNIYVPVQCQQQQQLGR.Q
12a	38	K.AIQSVEEAIIQQQPQQQWNEPQQEAHLK.S
17b	39	QQCCQPLAQISEQAR
17a	40	R.MSLQALR.S
17a	41	R.QLSQIPEQFR.C
17a	42	R.CQAIHNVAEAIR.Q
18b	43	R.CQAVCSVAQIIMR.Q
18a	44	R.MSLQALR.S
18a	45	R.QLSQIPEQFR.C
18a	46	R.CQAIHNVAEAIR.Q
19a	47	CQAVCSVAQIIMR
20b	48	R.CQAVCSVAQIIMR.Q
20b	49	R.QQCCQPLAQISEQAR.C
20a	50	R.MSLQALR.S
20a	51	R.QLSQIPEQFR.C
20a	52	R.CQAIHNVAEAIR.Q
20a	53	R.QLLEQMKPCVAFLQQK.C
21a	54	R.MSLQALR.S
21a	55	R.QLSQIPEQFR.C
21a	56	R.CQAIHNVAEAIR.Q
21a	57	R.QLLEQMKPCVAFLQQK.C
25a	58	R.QQCCQPLAQISEQAR.C
25a	59	R.FGQPQQQQGQSFGQPQQQVPVEIMR.M
26a	60	R.CQAVCSVSQIIMR.Q
26a	61	R.FGQPQQQQGQSFGQPQQQVPVEIMR.M
27a	62	R.FGQPQQQQGQSFGQPQQQVPVEIMR.M
27a	63	R.CQAVCSVSQIIMR.Q
27a	64	R.QQCCQPLAQISEQAR.C
28b	65	R.MVLQTLPLMCR.V
28b	66	R.CQAVCSVAQIIMR.Q
28b	67	R.QQQGQSFGQPQQQVPVEIMR.M
28b	68	R.VNIPQYCTTTPCSTITPAIYSIPMTATCAGGAC
Figure 5D Spitfire ALPs peptide identification
Spitfire
Band ID	No.	Matched peptides
7b	1	R.QLAQIPEQFR.C
7b	2	R.MSLHTLPSMCK.I
7b	3	R.MSLQTLPSMCNIYVPVQCQQQQQLGR.Q
7a	4	R.TPFPQTR.G
7a	5	R.QLVQIPEQAR.C
7a	6	R.MSLHTLPSMCK.I
7a	7	R.CQAIHNVVESIR.Q
7a	8	R.QQQHHQPQQEVQLEGLR.M
7a	9	R.MSLQTLPSMCNIYVPVQCQQQQQLGR.Q
7a	10	K.AIQSVEEAIIQQQPQQQWNEPQQEAHLK.S
9a	11	R.CHAVCGVAQVIMR.Q
9a	12	R.QQCCQPLAQISEQAR.C
9a	13	R.QQQGQSFGQPQQQQGQSFGQPQQQVPIEIR.R
12b	14	R.CQAVCSVAQVIMR.Q
12b	15	R.QQCCQPLAQISEQAR.C
12b	16	R.MVLQTLPSMCNVNIPQYCTTTPCR.T
12b	17	R.QQQGQSFGQPQQQVQSFSQPQHQVPIEITR.M
12a	18	R.MSLQALR.S
12a	19	R.QLSQIPEQFR.C
12a	20	R.CQAIHNVAEAIR.Q
13b	21	R.MSLQALR.S
13b	22	R.QLSQIPEQFR.C
13a	23	R.MSLQALR.S
13a	24	R.QLSQIPEQFR.C
13a	25	R.CQAIHNVAEAIR.Q
13a	26	R.QQQPQQQWQGMYQPQQPAQHESIR.M
13a	27	R.MPFLQTQVEQLSSCQIVQHQCCQQLAQIPER.I
14a	28	R.MSLQALR.S
14a	29	R.QLSQIPEQFR.C
14a	30	R.CQAIHNVAEAIR.Q
16b	31	R.QLSQIPEQFR.C
16b	32	R.CQAIHNVAEAIR.Q
16a	33	R.QLSQIPEQFR.C
16a	34	R.CQAIHNVAEAIR.Q
17a	35	R.QLSQIPEQFR.C
17a	36	R.CQAIHNVAEAIR.Q
18a	37	R.CQAVCSVAQIIMR.Q
18a	38	R.QQCCQPLAQISEQAR.C
19c	39	QQCCQPLAQISEQAR
19a	40	R.CQAVCSVAQIIMR.Q
19a	41	R.QQCCQPLAQISEQAR.C
20a	42	R.CQAVCSVAQIIMR.Q
20a	43	R.QQCCQPLAQISEQAR.C
20a	44	RFGQPQQQQGQSFRQPQ-QQVPVEITR
21a	45	R.CQAVCSVSQIIMR.Q
21a	46	R.QQCCQPLAQISEQAR.C
21a	47	R.FGQPQQQQGQSFGQPQQQVPVEIMR.M
21a	48	R.MVLQTLPSMCSVNIPQYCTTTPCSTITPAIYSIPMTATCAGGAC
22c	49	R.FGQPQQQQGQSFGQPQQQVPVEIMR.M
22b	50	QQCCQPLAQISEQAR
22a	51	R.FGQPQQQQGQSFGQPQQQVPVEIMR.M
22a	52	R.CQAVCSVSQIIMR.Q
22a	53	R.QQCCQPLAQISEQAR.C
23a	54	R.MVLQTLPLMCR.V
23a	55	R.CQAVCSVAQIIMR.Q
23a	56	R.VNIPQYCTTTPCSTITPAIYSIPMTATCAGGAC
24a	57	R.MVLQTLPLMCR.V
24a	58	R.CQAVCSVAQIIMR.Q
24a	59	R.VNIPQYCTTTPCSTITPAIYSIPMTATCAGGAC
