# Supplementary material for: Characterising avenin-like proteins (ALPs) from albumin/globulin fraction of wheat grains by RP-HPLC, SDS-PAGE, and MS/MS peptides sequencing
Source: BMC Plant Biol. 2020 Jan 29;20:45. doi: 10.1186/s12870-020-2259-z (PMC6988229; doi:10.1186/s12870-020-2259-z)
Supplement: Supplementary file 2 — Additional file 2. PF00234 and PF13016 domain sequences of albumin/globulin extracts proteins. [file 12870_2020_2259_MOESM2_ESM.txt]

>TaALP_ax_4AL_PF13016
QQQPQPQPQPQPQPQMNTCAAFLQQCSQTAYVQSQMWQASGCQLMRQQCCQPLAQISEQARCQAVCSVAQIIMR
>TaALP_ax_7AS_PF13016
QGYGQCQQQPQPQPQMNTCAAFLQQCIQTPYVQSQMWQASSCQLMRQQCCQPLAQISEQARCQAVCSVSQIIMRQQQGQR
FGQP
>TaALP_ax_7DS_PF13016
QQQPQPQPQPQPQMNTCAAFLQQCSQTPHVQTQMWQASGCQLVRQQCCQPLAQISEQARCQAVCSVAQIIMR
>TaALP_ay_4AL_PF13016
SQGYGQCQQQPQQQVNTCSALLQQCSPTPYVQSQMWRASGCQLMRQQCCQPLAQISEQARCQAVCSVAQVIMRQ
>TaALP_ay_7AS_PF13016
YGQCQQQPQQQVNTCAALLQQCSPTPYVQSQMWQASGCQVMRQQCCQPLAQISEQARCQAVCSVAHVIMR
>TaALP_ay_7DS_PF13016
SQGYGQCQQQPQQQVNTCAALLQQCSPTPYVQSQMWQASGCQLMRQQCCQPLAQISEQARCHAVCGVAQVIMR
>TaALP_bx_4AL_PF13016_R1
QQQQQPGQRQLLEQMKPCVAFLQQQCRPLRMPFLQTQVEQLSSCQIVQHQCCQQLAQIPERIRCHAIHSVVEAIMQ
>TaALP_bx_4AL_PF13016_R2
QQQQQMGQQQQQQQLQEQLTPCATFLQHQCSPVTVPFPQIPVDQPTSCQNVQHQCCRQLSQIPEQFRCQAIHNVAEAIRQ
>TaALP_bx_7AS_PF13016_R1
QCQHQQPGQQQLLEQMKPCVAFLQQQCSPVRMPFLQIQVQQLSSCQIMQYQCCQQLAQIPERIRCHAIHSVVEAIMQ
>TaALP_bx_7AS_PF13016_R2
QQQQQLGQQQQQ*LQEQLTPCATFLQQQCSPMTVPFPQTLVDQPTSCQNVQHQCCRQLSHIPEQFRCQAIHNVAEAIRQ
>TaALP_bx_7DS_PF13016_R1
QQQQQPGQRQLLEQMKPCVAFLQQKCSPLRMPFLQTQVEQLSSCQIVQYQCCQQLAQIPERTRCHAIHIVVEAIIQ
>TaALP_bx_7DS_PF13016_R2
QQQQQLGQQQQQQLQEQLTPCTTFLQQQCSPVTVPFPQIPVDQPTSCQNVQHQCCRQLSQIPEQFRCQAIHNVAEAIRQ
>TaALP_by_4AL_PF13016_R1
QCQHHQQVGQQQLLDQMKPCVAFVQHQCSPVGTPFSQTRGEQHSSCQTVQHQCCRQLVQIPEQARCKAIQSVEEAISQ
>TaALP_by_4AL_PF13016_R2
QQQHQLGRQQQQQLQEQLKPCAAFLQHQCRPMTVPFPHTPVHKPTSCQSVQAQCCRQLAQIPEKFRCQAIRNVVESIRQ
>TaALP_by_7AS_PF13016_R1
QCQHHQQSGQQQLLDQMKPCVAFVQHQCSPVRTPFPQTQGEQHSSCQTVQHQCCRQLVQIPKQTRCKAIQSMEEAIIQ
>TaALP_by_7AS_PF13016_R2
QQQQQLGRQQQQQLQEQLKPCATFLQHQCRPMTVPFPHTPMQKPTSCQNVQSQCCRQLAQISEQFRCQGIHNVAESIRQ
>TaALP_by_7DS_PF13016_R1
QCQHHQQLGQQQLLDQMKPCVAFVQHQCSPVRTPFPQTRGEQHSSCQTVQHQCCRQLVQIPEQARCKAIQSVEEAIIQ
>TaALP_by_7DS_PF13016_R2
QQQQQLGRQQQQQLQEQLKPCATFLQHQCRPMTVPFPHTPVQKPTSCQNVQSQCCRQLAQIPEQFRCQAIHNVVESIRQ
>TaALP_c_4AL_PF13016
EQCQQQQQPWQQWQQQMDPCVQFLRQQCSTVTLPFVQSRMWQLSSCHIMRHQCCQQLAQIPEQFRCRAIHNMAQAIMQ
>TaALP_c_7AS_PF13016
CQQQQQPWQQWRQQMYPCVEFLQHECSTVTLPFVQSRMWQLSSCHIMRHQCCLQLAQIPEQFRCQAIHSVAQAIMQ
>TaALP_c_7DS_PF13016
QCQQQQQPWQQWQQQMDPCVQFLRHQCSTVTLPFVQSRMWQLSSCHIMRHQCCQQLAQIPEQFRCHAIHNVAQAIMQ
>Ta_alpha_gliadin_6A_PF13016
QQPISQQQQQQQQQQQQQQQQILQQILQQQLIPCMDVVLQQHNIAHGRSQVLQQSTYQLLQELCCQHLWQIPEQSQCQAI
HNVVHAIIL
>Ta_alpha_gliadin_6B_PF13016
QQQAQQQQQQQQQQQQQQQQQQQQILQQILQQQLIPCRDVVLQQHNIAHASSQVLQQSTYQLLQQLCCQQLLQIPEQSRC
QAIHNVVHAIIM
>Ta_Avenin-3_1A_PF13016
QQPTPQPQEQPVPHQKLNPCRDALLQQCSPVADMSFLRSQVVQHSSCLVMWEQCCQQLKAIPKQSRCEAIHNVVHAIVL
>Ta_Avenin-3_1B_PF13016
EQQPTLQPQEHPVPHQKLNPCRDALLHQCSPVADMSFLRSQVVQHSSCLVMWEQCCQQLKAIPKQSRCEAIHNVVHAIIL
>Ta_Avenin-3_1D_PF13016
QPTPQPQEHPVPHQKLNPCRDALLQQCSPVADMSFLRSQVVQHSSCLVMWEQCCQQLKAIPKQSRCEAIHNVVHAIIL
>Ta_CM3_4B_PF13016
VAFRTNLLPHCRDYVLQQTCGTFTPGSKLPEWMTSASIYSPGKPYLAKLYCCQELAEISQQCRCEALRYFIAL
>Ta_CM3_4D_PF13016
VAFRTDLLPHCRDYVLQQTCGTFTPGSKLPEWMTSASIFSPMKPYLAKLYCCQELAEIPQQCRCEALRYFIAL
>Ta_GSP_5A_PF13016
GSENCEEEQPKLDSCSDYVMDRCVTKDMPLSWVFPQTWGKRSCEEVQNQCCQQLRQTTPRCRCKAIWTSIQG
>Ta_GSP_5B_PF13016
EDCEEEHPKLDSCSDYVMDRCVMKDMPLSWIFPRTWGKRSCEEVRNQCCQQLRQTTPRCRCKAIWTSIQG
>Ta_GSP_5D_PF13016
GSENCEEEQPKVDSCSDYVMDRCVMKDMPLSWFFPRTWGKRSCEEVRNQCCKQLRQTTSRCRCKAIWTSIQG
>Ta_CM2_7B_PF00234
CREYVAQQTCGVGIVGSPVSTEPGNTPRDRCCKELYDASQHCRCEAVRYFIGRTSDPNSGVLKDLPGCPREPQRDFAKE
>Ta_CM2_7D_PF00234
LEGCREYVAQQTCGISISGSAVSTEPGNTPRDRCCKELYDASQHCRCEAVRYFIGRRSDPNSSVLKDLPGCPREPQRDFA
KVLVTPGHCNVMTVHNAPYC
>TaALP_ax_4AL_PF00234
CAAFLQQCSQTAYVQSQMWQASGCQLMRQQCCQPLAQISEQARCQAVCSVAQIIMRQQQGQRFGQPQQQQGQSFGQPQQQ
VPVEIMGMVLQTLPSMCSVNIPQYC
>TaALP_ax_7AS_PF00234
TSAVAQLYTTCSQGYGQCQQQPQPQPQMNTCAAFLQQCIQTPYVQSQMWQASSCQLMRQQCCQPLAQISEQARCQAVCSV
SQIIMRQQQGQRFGQPQQQQGQSFGQPQQQVPVEIMRMVLQTLPSMCSVNIPQYC
>TaALP_ax_7DS_PF00234
SAVAQLYTTCSQGYGQCQQQPQPQPQPQPQMNTCAAFLQQCSQTPHVQTQMWQASGCQLVRQQCCQPLAQISEQARCQAV
CSVAQIIMRQQQGQSFGQPQQQVPVEIMRMVLQTLPLMCRVNIPQYC
>TaALP_ay_4AL_PF00234
SVVAQLDTTCSQGYGQCQQQPQQQVNTCSALLQQCSPTPYVQSQMWRASGCQLMRQQCCQPLAQISEQARCQAVCSVAQV
IMRQQQGQSFGQPQQQVQSFSQPQHQVPIEITRMVLQTLPSMCNVNIPQYC
>TaALP_ay_7AS_PF00234
TNVVAQLDTTCSHGYGQCQQQPQQQVNTCAALLQQCSPTPYVQSQMWQASGCQVMRQQCCQPLAQISEQARCQAVCSVAH
VIMRQQQGQSFSQPQQQQVQSFGQPHQQVPVEITRMVLQTLPSVCSVNIPQYC
>TaALP_ay_7DS_PF00234
TSVVAQLDTTCSQGYGQCQQQPQQQVNTCAALLQQCSPTPYVQSQMWQASGCQLMRQQCCQPLAQISEQARCHAVCGVAQ
VIMRQQQGQSFGQPQQQQGQSFGQPQQQVPIEIRRMVLQTLPSMCNVNIPQYC
>TaALP_bx_4AL_PF00234_R1
CVAFLQQQCRPLRMPFLQTQVEQLSSCQIVQHQCCQQLAQIPERIRCHAIHSVVEAIMQQQSQQQWQERQQQAQHKSMRM
LLENLSLMCNIYVPVQC
>TaALP_bx_4AL_PF00234_R2
CQQQQQMGQQQQQQQLQEQLTPCATFLQHQCSPVTVPFPQIPVDQPTSCQNVQHQCCRQLSQIPEQFRCQAIHNVAEAIR
QQQPQQQWQGMYQPQQPAQHES
>TaALP_bx_7AS_PF00234_R1
IAQLESTCSQGFGQCQHQQPGQQQLLEQMKPCVAFLQQQCSPVRMPFLQIQVQQLSSCQIMQYQCCQQLAQIPERIRCHA
IHSVVEAIMQQQPQQQWQEPQQQAQHKSIRMLLENLSLMCSISVPVQC
>TaALP_bx_7AS_PF00234_R2
QQQLGQQQQQ*LQEQLTPCATFLQQQCSPMTVPFPQTLVDQPTSCQNVQHQCCRQLSHIPEQFRCQAIHNVAEAIRQQRP
QQQWQGMYQAQQPAQLESIRMSLQALRSMCSIYIPVQC
>TaALP_bx_7DS_PF00234_R1
CVAFLQQKCSPLRMPFLQTQVEQLSSCQIVQYQCCQQLAQIPERTRCHAIHIVVEAIIQQQSQQQWQEPQQQAQHKSMRM
LLENLSLMCNIYVPVQC
>TaALP_bx_7DS_PF00234_R2
CQQQQQLGQQQQQQLQEQLTPCTTFLQQQCSPVTVPFPQIPVDQPTSCQNVQHQCCRQLSQIPEQFRCQAIHNVAEAIRQ
QQPQQQWQGMYQPQQPAQLESIRMSLQALRSMCSIYIPVQC
>TaALP_by_4AL_PF00234_R1
TAQLETICSQGFGQCQHHQQVGQQQLLDQMKPCVAFVQHQCSPVGTPFSQTRGEQHSSCQTVQHQCCRQLVQIPEQARCK
AIQSVEEAISQQQPQQEWNEPQQEAQLKSMRMLLQTLPFMCNIYVPVQC
>TaALP_by_4AL_PF00234_R2
QQQHQLGRQQQQQLQEQLKPCAAFLQHQCRPMTVPFPHTPVHKPTSCQSVQAQCCRQLAQIPEKFRCQAIRNVVESIRQQ
QHHQPQQEVQLEGLRMSLHTLPSMCKIYIPVQC
>TaALP_by_7AS_PF00234_R1
IAQLETICSKGFGQCQHHQQSGQQQLLDQMKPCVAFVQHQCSPVRTPFPQTQGEQHSSCQTVQHQCCRQLVQIPKQTRCK
AIQSMEEAIIQQQPQQQWKGPQQQAQLKSMRMLLQTLPSMCNIYVPVQC
>TaALP_by_7AS_PF00234_R2
QQQQQLGRQQQQQLQEQLKPCATFLQHQCRPMTVPFPHTPMQKPTSCQNVQSQCCRQLAQISEQFRCQGIHNVAESIRQQ
QQHQPQQEAQLEGLRMSLHALASMCKIYIPVQC
>TaALP_by_7DS_PF00234_R1
IAQLETICSQGFGQCQHHQQLGQQQLLDQMKPCVAFVQHQCSPVRTPFPQTRGEQHSSCQTVQHQCCRQLVQIPEQARCK
AIQSVEEAIIQQQPQQQWNEPQQEAHLKSMRMSLQTLPSMCNIYVPVQC
>TaALP_by_7DS_PF00234_R2
CQQQQQLGRQQQQQLQEQLKPCATFLQHQCRPMTVPFPHTPVQKPTSCQNVQSQCCRQLAQIPEQFRCQAIHNVVESIRQ
QQHHQPQQEVQLEGLRMSLHTLPSMCKIYIPVQC
>TaALP_c_4AL_PF00234
CVQFLRQQCSTVTLPFVQSRMWQLSSCHIMRHQCCQQLAQIPEQFRCRAIHNMAQAIMQPQPEQWQGMSQSQRQAPLEVM
RMSLQILPSMCGVYVPTYC
>TaALP_c_7AS_PF00234
TDAVAQLDTTRSQCSEHCQQQQQPWQQWRQQMYPCVEFLQHECSTVTLPFVQSRMWQLSSCHIMRHQCCLQLAQIPEQFR
CQAIHSVAQAIMQPQPQRQAPVEIMRMSLQTLPSMCNVYVPAYC
>TaALP_c_7DS_PF00234
AVAQLDTTCNQGSEQCQQQQQPWQQWQQQMDPCVQFLRHQCSTVTLPFVQSRMWQLSSCHIMRHQCCQQLAQIPEQFRCH
AIHNVAQAIMQPQPQQQWQGMYQPQQQAPLEIMMMSLQILPSMCSVYVPAYC
>Ta_alpha_gliadin_6A_PF00234
CMDVVLQQHNIAHGRSQVLQQSTYQLLQELCCQHLWQIPEQSQCQAIHNVVHAIILHQQQKPQQQPSSQVSFQQPLQQYP
LGQGSFRPSQQNPQARGSVQPQQLPQFEEIRNLALQTLPAMCNVYIPPYC
>Ta_alpha_gliadin_6B_PF00234
CRDVVLQQHNIAHASSQVLQQSTYQLLQQLCCQQLLQIPEQSRCQAIHNVVHAIIMHQQEQQQQLQQQQQQQLQQQQQQQ
QQQQQPSSQVSFQQPQQQYPSSQVSFQPSQLNPQAQGSVQPQQLPQFAEIRNLALQTLPAMCNVYIPPHC
>Ta_Avenin_3_1A_PF00234
CRDALLQQCSPVADMSFLRSQVVQHSSCLVMWEQCCQQLKAIPKQSRCEAIHNVVHAIVLQQQQQLVQGISTQPQQQQQQ
GQQQQGQGSSQPQQQTQLDQGWIAVIGTWVIQTIPAMCDVHVPPYC
>Ta_Avenin_3_1B_PF00234
CRDALLHQCSPVADMSFLRSQVVQHSSCLVMWEQCCQQLKAIPKQSRCEAIHNVVHAIILQQQKQLVQGTSTQPQQQQQQ
GQQEHGQGSSQPQHQQQQQQLDQGWIVAIGTWVIQTVPAMCDVHVPPYC
>Ta_Avenin_3_1D_PF00234
CRDALLQQCSPVADMSFLRSQVVQHSSCLVMWEQCCQQLKAIPKQSRCEAIHNVVHAIILQQQQQLVQATSTQPQQQQQQ
GQQQQQGLGSSQPQQQTQLDQGWIAVIGTWVIQTIPAMCDVHVPPYC
>Ta_CM3_4B_PF00234
CRDYVLQQTCGTFTPGSKLPEWMTSASIYSPGKPYLAKLYCCQELAEISQQCRCEALRYFIALPVPSQPVDPRSGNVGES
GLIDLPGCPREMQWDFVRLLVAPGQCNLATIHNVRYC
>Ta_CM3_4D_PF00234
CRDYVLQQTCGTFTPGSKLPEWMTSASIFSPMKPYLAKLYCCQELAEIPQQCRCEALRYFIALPVPSQPVDPRSGNVGES
GLIDLPGCPRQMQWDFVRLLVAPGQCNLATIHNVRYC
>Ta_GSP_5A_PF00234
CSDYVMDRCVTKDMPLSWVFPQTWGKRSCEEVQNQCCQQLRQTTPRCRCKAIWTSIQGDLSGFKGLQQGLEAKMVQTAKS
LPSKCNIDPKYCNI
>Ta_GSP_5B_PF00234
DSCSDYVMDRCVMKDMPLSWIFPRTWGKRSCEEVRNQCCQQLRQTTPRCRCKAIWTSIQGDLSGFKGVQQGLKARTVQTA
KSLPSKCNIDPKYCNI
>Ta_GSP_5D_PF00234
CSDYVMDRCVMKDMPLSWFFPRTWGKRSCEEVRNQCCKQLRQTTSRCRCKAIWTSIQGDLSGFKGLQQGLKARTVQTAKS
LPTQCNIDPKFCNIP
